# Supplementary material for: Using Attribution Sequence Alignment to Interpret Deep Learning Models for miRNA Binding Site Prediction
Source: Biology (Basel). 2023 Feb 26;12(3):369. doi: 10.3390/biology12030369 (PMC10045089; doi:10.3390/biology12030369)
Supplement: Supplementary file 1 [file biology-12-00369-s001.zip]

Archive with 5 entries (5 files):
- FigureS1_variation.png
- FigureS2_closeness_analysis.png
- FigureS3_versatility.png
- FigureS4_alignment_comparison.png
- TableS1.pdf
